# Supplementary material for: Improving Water and Nutrient Use Efficiency in Rice by Changing Crop Establishment Methods, Application of Microbial Inoculations, and Zn Fertilization
Source: Glob Chall. 2019 Feb 6;3(10):1800005. doi: 10.1002/gch2.201800005 (PMC6777210; doi:10.1002/gch2.201800005)
Supplement: Supplementary file 1 — Supplementary [file GCH2-3-1800005-s001.xls]

## Sheet: Sheet1
						Rice Weather Data
		Rainfall	Rainfall	Tmax	Tmax	Tmin	Tmin	Sunshine	Sunshine	RH mean	RH mean	Evaporation	Evaporation
	23	9.8	0	39.5	45.1286	29.1	26.0286	7.41429	9.54286	62.2857	39.8571	71.8	95
	24	68.6	8.8	37	41.4714	23.5	26.9571	3.4	5.97143	76.4286	59.9286	47.2	76.9
	25	68.4	6	37	41.7857	25.9	27.7143	6.25714	6.01429	64.8571	55	43.7	76.3
	26	4.2	41.6	37.3	39	26.3	26.1571	3.35714	5.62857	71.2857	62.5714	50.7	60.9
	27	4.2	0	36	36.0167	26.8	26.4	4.02857	3.86667	76.1429	45.51	47.8	43.1
	28	173	4.6	34.8	40.1	25	27.7714	5.05714	6.3	81	65.4286	35.9	68
	29	165.4	120.6	33.9	34.3857	25.1	25.8571	0.828571	4.55714	86.8571	82.7143	29.7	50.1
	30	70.6	23.2	34.1	33.5857	25.7	25.9714	5.27143	3.05714	83	82.6429	31.2	40.2
	31	54.2	29.8	34	35.1143	26.3	26.0286	4.07143	4.85714	86.1429	80.7143	30.9	41.2
	32	125.8	41.7	31.3	33.8429	25.1	26.1429	1.5	3.28571	92.3571	79.2857	23.9	51
	33	196.1	0	31.7	35.5857	24.3	25.6571	1.64286	6.45714	94.6429	71.2857	21.6	48.6
	34	145.4	0	33.7	38.1286	24.7	26.0143	5.48571	5.8	87.1429	58.7143	29.2	60.4
	35	47	76.6	34	35.2714	25.4	24.7714	4.57143	4.61429	77.4286	78.4286	43.7	42.3
	36	3.2	89.6	35.1	32.2857	24.6	24.3429	7.87143	3.77143	66.7143	82.3571	48.4	33.8
	37	3	9.3	35.7	33.1714	24	23.5429	7.15714	5.98571	75	79.3571	35.6	34
	38	51.1	0	34.4	35.2286	23	24.4286	7.17143	9.11429	77	60.8571	38.9	44.4
	39	50.8	0	33.2	35.7286	24	23.4	4.77143	9.31429	81.2143	56.0714	41.8	44.4
	40	0.4	0	31.3	36.7143	22.9	23.2	5.58571	7.92857	79.7143	58.7857	30.3	47.1
	41	108.6	0	31.8	33.9429	22.1	20	5.64286	7.27143	81	58.3571	30.5	37
	42	0	0	32.2	30.4429	18.1	15.4714	7	7.22857	71	60.7857	28.1	29.3
	43	0	0	30.8	32.1429	16.1	17.4429	3.31429	2.8	71	67.7143	20.5	24.2
	44	0	0	29.8	30.7571	13.9	15.6	4.55714	3.77143	69.4286	59.0714	24.6	26.9
